# Supplementary material for: Benefits, Satisfaction and Limitations Derived from the Performance of Intergenerational Virtual Activities: Data from a General Population Spanish Survey
Source: Int J Environ Res Public Health. 2021 Dec 30;19(1):401. doi: 10.3390/ijerph19010401 (PMC8744636; doi:10.3390/ijerph19010401)
Supplement: Supplementary file 1 [file ijerph-19-00401-s001.zip]

Archive with 1 entries (1 files):
- ijerph-1513440-supplementary.pdf
